# Supplementary material for: Fine Tuning of an Oxidative Stress Model with Sodium Iodate Revealed Protective Effect of NF-κB Inhibition and Sex-Specific Difference in Susceptibility of the Retinal Pigment Epithelium
Source: Antioxidants (Basel). 2021 Dec 31;11(1):103. doi: 10.3390/antiox11010103 (PMC8773095; doi:10.3390/antiox11010103)
Supplement: Supplementary file 1 [file antioxidants-11-00103-s001.zip]

Archive with 1 entries (1 files):
- antioxidants-1514331-supplementary.pdf
